# Supplementary material for: A novel compound heterozygous YY1AP1 variant in Grange syndrome: importance of early signs in preventing life-threatening vascular complications
Source: J Hum Genet. 2026 Mar 26;71(8):485–92. doi: 10.1038/s10038-026-01471-0 (PMC13400299; doi:10.1038/s10038-026-01471-0)
Supplement: Supplementary file 1 — CES Gene List [file 10038_2026_1471_MOESM1_ESM.xlsx]

## Sheet: Sheet1
Twist_CES V2
A2M
A4GALT
A4GNT
AAAS
AADAC
AADACL2
AAGAB
AANAT
AARS
AARS2
AASS
ABAT
ABCA1
ABCA10
ABCA12
ABCA13
ABCA2
ABCA3
ABCA4
ABCB1
ABCB11
ABCB4
ABCB6
ABCB7
ABCC1
ABCC11
ABCC12
ABCC2
ABCC3
ABCC4
ABCC6
ABCC8
ABCC9
ABCD1
ABCD3
ABCD4
ABCG2
ABCG5
ABCG8
ABHD12
ABHD5
ABI3BP
ABL1
ABL2
ABO
ACACA
ACACB
ACAD10
ACAD11
ACAD8
ACAD9
ACADL
ACADM
ACADS
ACADSB
ACADVL
ACAN
ACAT1
ACAT2
ACBD5
ACBD6
ACCS
ACE
ACHE
ACKR1
ACLY
ACO2
ACOX1
ACP1
ACP2
ACP5
ACSF3
ACSL4
ACSL5
ACSL6
ACSM3
ACTA1
ACTA2
ACTB
ACTC1
ACTG1
ACTN1
ACTN2
ACTN4
ACVR1
ACVR1B
ACVR1C
ACVR2A
ACVR2B
ACVRL1
ACY1
ADA
ADAM10
ADAM12
ADAM17
ADAM19
ADAM22
ADAM23
ADAM33
ADAM7
ADAM9
ADAMTS1
ADAMTS10
ADAMTS13
ADAMTS17
ADAMTS18
ADAMTS19
ADAMTS2
ADAMTSL2
ADAMTSL3
ADAMTSL4
ADAR
ADARB1
ADCK3
ADCY10
ADCY3
ADCY5
ADCY6
ADCY9
ADD1
ADD2
ADH1A
ADH1B
ADH1C
ADH4
ADH7
ADIPOQ
ADIPOR1
ADK
ADM
ADORA2A
ADRA1A
ADRA2A
ADRA2B
ADRA2C
ADRB1
ADRB2
ADRB3
ADRBK2
ADSL
ADTRP
AFF2
AFF3
AFG3L2
AFP
AGA
AGBL1
AGGF1
AGK
AGL
AGMO
AGO1
AGPAT2
AGPS
AGRN
AGRP
AGT
AGTPBP1
AGTR1
AGTR2
AGXT
AGXT2
AHCY
AHI1
AHR
AHRR
AHSG
AHSP
AICDA
AIFM1
AIMP1
AIP
AIPL1
AIRE
AK1
AK2
AK7
AK8
AKAP10
AKAP2
AKAP9
AKR1B1
AKR1C1
AKR1C2
AKR1C3
AKR1C4
AKR1D1
AKR7A2
AKR7A3
AKT1
AKT2
AKT3
ALAD
ALAS2
ALB
ALDH16A1
ALDH18A1
ALDH1A1
ALDH1A2
ALDH2
ALDH3A2
ALDH4A1
ALDH5A1
ALDH6A1
ALDH7A1
ALDOA
ALDOB
ALG1
ALG11
ALG12
ALG13
ALG14
ALG1L
ALG1L2
ALG2
ALG3
ALG5
ALG6
ALG8
ALG9
ALK
ALMS1
ALOX12
ALOX12B
ALOX15
ALOX5
ALOX5AP
ALOXE3
ALPL
ALS2
ALS2CL
ALX1
ALX3
ALX4
AMACR
AMBN
AMELX
AMELY
AMER1
AMH
AMHR2
AMN
AMPD1
AMPD3
AMT
ANG
ANGPT2
ANGPTL3
ANGPTL4
ANGPTL5
ANGPTL6
ANK1
ANK2
ANK3
ANKH
ANKK1
ANKRD1
ANKRD11
ANKRD26
ANKS1A
ANKS6
ANO10
ANO3
ANO5
ANO6
ANO7
ANTXR1
ANTXR2
ANXA5
AOAH
AP1S1
AP1S2
AP3B1
AP3B2
AP3D1
AP4B1
AP4E1
AP4M1
AP4S1
AP5Z1
APAF1
APBA2
APBB1IP
APBB2
APC
APCDD1
APEX1
APOA1
APOA2
APOA4
APOA5
APOB
APOBEC1
APOBEC3H
APOC2
APOC4
APOD
APOE
APOH
APOL1
APOL3
APOL4
APOOL
APP
APRT
APTX
AQP1
AQP2
AQP3
AQP4
AQP5
AQP7
AR
ARF4
ARFGEF2
ARG1
ARHGAP18
ARHGAP24
ARHGAP26
ARHGAP31
ARHGAP6
ARHGAP9
ARHGDIA
ARHGEF10
ARHGEF12
ARHGEF6
ARHGEF7
ARHGEF9
ARID1A
ARID1B
ARID4A
ARID4B
ARL13B
ARL14EP
ARL3
ARL6
ARMS2
ARSA
ARSB
ARSE
ART4
ARX
AS3MT
ASAH1
ASB10
ASCC1
ASCC3
ASCL1
ASIC3
ASIP
ASL
ASMT
ASNS
ASPA
ASPM
ASPN
ASPRV1
ASS1
ASTE1
ASTN2
ASXL1
ATCAY
ATF3
ATF6
ATG16L1
ATG7
ATG9B
ATIC
ATL1
ATM
ATN1
ATOH7
ATP10A
ATP10D
ATP13A2
ATP13A4
ATP1A2
ATP1A3
ATP1A4
ATP1B1
ATP2A1
ATP2A2
ATP2A3
ATP2B2
ATP2B3
ATP2B4
ATP2C1
ATP5J2-PTCD1
ATP5SL
ATP6AP2
ATP6V0A2
ATP6V0A4
ATP6V1B1
ATP7A
ATP7B
ATP8A2
ATP8B1
ATPAF2
ATR
ATRNL1
ATRX
ATXN1
ATXN10
ATXN2
ATXN3
ATXN3L
ATXN7
AUH
AURKA
AURKC
AUTS2
AVP
AVPR1A
AVPR2
AXDND1
AXIN1
AXIN2
AXL
AZIN2
B2M
B3GALNT1
B3GALNT2
B3GALT1
B3GALT2
B3GALT5
B3GALT6
B3GALTL
B3GAT1
B3GAT2
B3GAT3
B3GNT1
B3GNT2
B3GNT3
B3GNT4
B3GNT5
B3GNT6
B3GNT7
B3GNT8
B4GALNT1
B4GALNT2
B4GALNT3
B4GALNT4
B4GALT1
B4GALT2
B4GALT3
B4GALT4
B4GALT5
B4GALT6
B4GALT7
B9D1
B9D2
BAAT
BAG3
BANF1
BANK1
BAP1
BARD1
BARX2
BAX
BAZ1B
BBS1
BBS10
BBS12
BBS2
BBS4
BBS5
BBS7
BBS9
BCAM
BCAT2
BCHE
BCKDHA
BCKDHB
BCKDK
BCL10
BCL11A
BCL2
BCL2L1
BCL2L11
BCL2L2
BCL2L2-PABPN1
BCL6
BCL9
BCO1
BCOR
BCORL1
BCR
BCS1L
BDNF
BEAN1
BEST1
BFSP1
BFSP2
BGN
BHLHA9
BHLHE41
BICC1
BIN1
BIVM-ERCC5
BLK
BLM
BLMH
BLNK
BLOC1S5
BLOC1S6
BLVRA
BMI1
BMP1
BMP15
BMP2
BMP4
BMP5
BMP7
BMPER
BMPR1A
BMPR1B
BMPR2
BNC2
BOC
BOLA3
BPGM
BRAF
BRAT1
BRCA1
BRCA2
BRCC3
BRD1
BRD2
BRF1
BRIP1
BRSK2
BRWD1
BRWD3
BSCL2
BSG
BSND
BTBD9
BTD
BTK
BUB1
BUB1B
C10orf105
C10orf55
C12orf29
C12orf57
C15orf62
C16orf58
C17orf107
C18orf8
C19orf66
C1GALT1
C1GALT1C1
C1QA
C1QB
C1QC
C1QTNF5
C1R
C1S
C21orf91
C2orf42
C2orf71
C3
C3AR1
C4orf19
C4orf26
C5
C5AR2
C5orf42
C6
C7
C8A
C8B
C8orf37
C9
C9orf139
C9orf66
C9orf72
CA1
CA12
CA2
CA4
CA8
CABIN1
CABP2
CABP4
CACNA1A
CACNA1C
CACNA1D
CACNA1E
CACNA1F
CACNA1G
CACNA1H
CACNA1I
CACNA1S
CACNA2D1
CACNA2D2
CACNA2D3
CACNA2D4
CACNB2
CACNB4
CACNG2
CACNG3
CACNG4
CADM1
CADPS2
CALCA
CALCB
CALCR
CALCRL
CALHM1
CALM1
CALM3
CALR
CALR3
CALU
CAMK1
CAMK4
CAMKMT
CAMSAP2
CAMTA1
CANT1
CAPN10
CAPN3
CARD11
CARD14
CARD16
CARD9
CARTPT
CASC5
CASK
CASP1
CASP10
CASP12
CASP2
CASP8
CASQ2
CASR
CAST
CAT
CATSPER1
CATSPER2
CATSPER3
CATSPER4
CAV1
CAV3
CBFB
CBL
CBLB
CBR1
CBR3
CBS
CBX2
CBX4
CBY1
CC2D1A
CC2D2A
CCBE1
CCDC103
CCDC107
CCDC12
CCDC127
CCDC14
CCDC140
CCDC22
CCDC28B
CCDC39
CCDC40
CCDC50
CCDC66
CCDC78
CCDC8
CCDC88C
CCKAR
CCKBR
CCL11
CCL2
CCL3
CCL5
CCM2
CCND1
CCR2
CCR3
CCR5
CCR7
CCT5
CD109
CD151
CD177
CD19
CD200
CD207
CD209
CD244
CD247
CD27
CD2AP
CD320
CD36
CD38
CD3D
CD3E
CD3EAP
CD3G
CD4
CD40
CD40LG
CD44
CD46
CD5
CD55
CD59
CD74
CD79A
CD79B
CD80
CD81
CD86
CD8A
CD96
CDA
CDAN1
CDC42
CDC42BPB
CDC6
CDC73
CDCA3
CDCA7L
CDH1
CDH13
CDH15
CDH23
CDH3
CDH5
CDHR1
CDK11A
CDK11B
CDK16
CDK4
CDK5R1
CDK5RAP2
CDK6
CDK7
CDKAL1
CDKL3
CDKL5
CDKN1A
CDKN1B
CDKN1C
CDKN2A
CDKN2B
CDKN2C
CDON
CDT1
CDX2
CDYL
CEACAM16
CEBPA
CEBPE
CECR2
CEL
CELSR1
CELSR2
CEMIP
CENPJ
CENPO
CENPP
CEP135
CEP152
CEP164
CEP290
CEP41
CEP57
CEP63
CEP85L
CERKL
CERS1
CERS6
CES1
CES2
CETP
CFAP53
CFAP57
CFD
CFH
CFHR1
CFHR2
CFHR5
CFI
CFL2
CFP
CFTR
CGB
CGB1
CGB2
CGB5
CGB7
CGB8
CGREF1
CHAT
CHD1L
CHD2
CHD3
CHD6
CHD7
CHD8
CHEK2
CHGA
CHI3L1
CHIA
CHIC2
CHIT1
CHKB
CHL1
CHM
CHMP1A
CHMP2B
CHMP4B
CHN1
CHPF
CHPF2
CHPT1
CHRD
CHRDL1
CHRFAM7A
CHRM1
CHRM2
CHRM3
CHRNA1
CHRNA2
CHRNA3
CHRNA4
CHRNA5
CHRNA7
CHRNA9
CHRNB1
CHRNB2
CHRNB4
CHRND
CHRNE
CHRNG
CHST14
CHST3
CHST5
CHST6
CHST7
CHST8
CHSY1
CHSY3
CHUK
CHURC1-FNTB
CIAPIN1
CIB2
CIC
CIDEC
CIITA
CILP
CIRH1A
CISD2
CISH
CITED2
CIZ1
CKM
CLCC1
CLCF1
CLCN1
CLCN2
CLCN3
CLCN4
CLCN5
CLCN6
CLCN7
CLCNKA
CLCNKB
CLDN1
CLDN14
CLDN16
CLDN19
CLEC10A
CLEC3B
CLEC4M
CLEC7A
CLIC2
CLIP2
CLK2
CLMP
CLN3
CLN5
CLN6
CLN8
CLOCK
CLPTM1
CLPTM1L
CLRN1
CLTCL1
CLU
CMPK1
CNBP
CNGA1
CNGA3
CNGB1
CNGB3
CNKSR1
CNKSR2
CNNM2
CNNM3
CNNM4
CNOT4
CNPY3
CNR1
CNR2
CNTF
CNTN1
CNTN4
CNTNAP2
CNTNAP4
COA5
COCH
COG1
COG2
COG3
COG4
COG5
COG6
COG7
COG8
COL10A1
COL11A1
COL11A2
COL17A1
COL18A1
COL1A1
COL1A2
COL21A1
COL2A1
COL3A1
COL4A1
COL4A2
COL4A3
COL4A4
COL4A5
COL4A6
COL5A1
COL5A2
COL6A1
COL6A2
COL6A3
COL7A1
COL8A2
COL9A1
COL9A2
COL9A3
COLEC11
COLQ
COMMD1
COMMD3-BMI1
COMP
COMT
COPA
COQ2
COQ5
COQ6
COQ9
CORIN
CORO1A
COX10
COX14
COX15
COX4I1
COX4I2
COX6B1
COX7B
CP
CPA6
CPB2
CPE
CPLX2
CPN1
CPOX
CPS1
CPT1A
CPT2
CPZ
CR1
CR1L
CR2
CRADD
CRB1
CRBN
CREB1
CREB3L3
CREBBP
CRELD1
CRISP2
CRKL
CRLF1
CRP
CRTAP
CRX
CRYAA
CRYAB
CRYBA1
CRYBA4
CRYBB1
CRYBB2
CRYBB3
CRYGA
CRYGB
CRYGC
CRYGD
CRYGS
CRYM
CSAG1
CSAG3
CSDE1
CSF1
CSF1R
CSF2
CSF2RA
CSF2RB
CSF3R
CSGALNACT1
CSH1
CSH2
CSHL1
CSMD1
CSMD3
CSNK1D
CSNK1G1
CSNK2A2
CSRP3
CST3
CST6
CSTA
CSTB
CSTF2
CSTF2T
CTC1
CTDP1
CTF1
CTGF
CTH
CTHRC1
CTLA4
CTNNA2
CTNNA3
CTNNB1
CTNND2
CTNS
CTRC
CTSA
CTSB
CTSC
CTSD
CTSG
CTSK
CTTNBP2
CUBN
CUL2
CUL3
CUL4B
CUL5
CUL7
CUL9
CX3CR1
CXCL12
CXCL5
CXCL6
CXCR1
CXCR2
CXCR4
CYB561D2
CYB5A
CYB5R3
CYB5R4
CYBA
CYBB
CYBRD1
CYFIP1
CYLD
CYP11A1
CYP11B1
CYP11B2
CYP17A1
CYP19A1
CYP1A1
CYP1A2
CYP1B1
CYP21A1P
CYP21A2
CYP24A1
CYP26B1
CYP26C1
CYP27A1
CYP27B1
CYP2A13
CYP2A6
CYP2A7
CYP2B6
CYP2C18
CYP2C19
CYP2C8
CYP2C9
CYP2D6
CYP2E1
CYP2F1
CYP2J2
CYP2R1
CYP2U1
CYP3A4
CYP3A5
CYP3A7
CYP4A11
CYP4A22
CYP4F11
CYP4F12
CYP4F2
CYP4F22
CYP4F3
CYP4F8
CYP4V2
CYP7A1
CYP7B1
CYR61
CYS1
D2HGDH
DACH1
DAD1
DAG1
DAO
DARS2
DAZ1
DAZ2
DAZ3
DAZ4
DAZL
DBH
DBT
DCAF17
DCBLD1
DCC
DCK
DCLRE1C
DCN
DCTD
DCTN1
DCX
DCXR
DDB2
DDC
DDHD1
DDHD2
DDI2
DDOST
DDR2
DDRGK1
DDX25
DDX3X
DDX3Y
DDX58
DEAF1
DEF6
DEFB126
DES
DFNA5
DFNB31
DFNB59
DGCR14
DGCR2
DGKD
DGKE
DGUOK
DHCR24
DHCR7
DHDDS
DHFR
DHH
DHODH
DHRS4
DHRS4L1
DHRS4L2
DHTKD1
DHX37
DIABLO
DIAPH1
DIAPH2
DIAPH3
DICER1
DIP2A
DIP2B
DIP2C
DIRC2
DIS3L2
DISC1
DISP1
DKC1
DKK3
DLAT
DLC1
DLD
DLEC1
DLG2
DLG3
DLG4
DLGAP3
DLL1
DLL3
DLX3
DLX5
DLX6
DMC1
DMD
DMGDH
DMP1
DMPK
DMRT1
DMXL1
DNAAF1
DNAAF2
DNAAF3
DNAH5
DNAH9
DNAI1
DNAI2
DNAJB2
DNAJB6
DNAJC17
DNAJC19
DNAJC30
DNAJC5
DNAJC6
DNAL1
DNASE1
DNASE1L1
DNASE1L3
DNASE2
DNM1
DNM1L
DNM2
DNMT1
DNMT3A
DNMT3B
DNMT3L
DOC2A
DOCK3
DOCK4
DOCK6
DOCK7
DOCK8
DOCK9
DOK1
DOK2
DOK5
DOK7
DOLK
DOLPP1
DOT1L
DPAGT1
DPCD
DPM1
DPM2
DPM3
DPP6
DPY19L2
DPYD
DPYS
DRD1
DRD2
DRD3
DRD4
DRD5
DSC2
DSC3
DSCAM
DSG1
DSG2
DSG3
DSG4
DSP
DSPP
DST
DTNA
DTNBP1
DUOX1
DUOX2
DUOXA1
DUOXA2
DUS4L
DUX4L1
DUX4L2
DUX4L3
DVL2
DYM
DYNAP
DYNC1H1
DYNC2H1
DYRK1A
DYSF
DYX1C1
E2F1
E2F4
E2F5
EARS2
EBAG9
EBF4
EBP
ECE1
ECE2
ECI1
ECM1
ECM2
ECSIT
EDA
EDA2R
EDAR
EDARADD
EDN1
EDN3
EDNRA
EDNRB
EFCAB5
EFEMP1
EFEMP2
EFHC1
EFHC2
EFNA5
EFNB1
EFR3A
EFTUD2
EGF
EGFR
EGLN1
EGR2
EHBP1
EHD2
EHHADH
EHMT1
EIF2AK3
EIF2B1
EIF2B2
EIF2B3
EIF2B4
EIF2B5
EIF2D
EIF2S3
EIF4E
EIF4G1
EIF4H
ELAC2
ELANE
ELF4
ELK1
ELK3
ELMOD2
ELN
ELOVL4
ELP2
ELP4
EMC4
EMD
EME1
EMG1
EMX1
EMX2
EN2
ENAM
ENG
ENOSF1
ENOX1
ENPP1
ENTPD1
EOMES
EP300
EPAS1
EPB41
EPB41L1
EPB41L2
EPB42
EPC2
EPCAM
EPHA2
EPHA3
EPHA5
EPHA7
EPHB2
EPHB6
EPHX1
EPHX2
EPM2A
EPO
EPOR
EPPK1
EPX
ERAP1
ERAP2
ERBB2
ERBB3
ERBB4
ERCC1
ERCC2
ERCC3
ERCC4
ERCC5
ERCC6
ERCC8
ERI2
ERLIN2
ERMAP
ERRFI1
ESCO2
ESPN
ESR1
ESR2
ESRRB
ETFA
ETFB
ETFDH
ETHE1
ETV4
ETV6
EVC
EVC2
EVI5
EWSR1
EXO1
EXO5
EXOC4
EXOSC3
EXPH5
EXT1
EXT2
EXTL1
EXTL2
EXTL3
EYA1
EYA4
EYS
EZH2
F10
F11
F12
F13A1
F13B
F2
F2RL1
F5
F7
F8
F9
FA2H
FAAH
FAAH2
FABP1
FABP2
FADD
FAH
FAM104A
FAM120A
FAM120AOS
FAM126A
FAM134B
FAM161A
FAM161B
FAM175A
FAM205A
FAM208A
FAM20A
FAM20C
FAM213B
FAM47A
FAM47B
FAM47C
FAM58A
FAM69A
FAM83H
FAM8A1
FAM91A1
FAN1
FANCA
FANCB
FANCC
FANCD2
FANCE
FANCF
FANCG
FANCI
FANCL
FANCM
FARS2
FAS
FASLG
FASN
FASTKD2
FBLN1
FBLN5
FBN1
FBN2
FBP1
FBXL6
FBXO10
FBXO11
FBXO18
FBXO7
FBXW11
FBXW4
FBXW7
FCER1G
FCGR2A
FCGR2B
FCGR2C
FCN1
FCN2
FCN3
FDFT1
FECH
FEM1A
FEM1B
FERMT1
FERMT3
FEZF2
FFAR1
FFAR4
FGA
FGB
FGD1
FGD3
FGD4
FGF10
FGF14
FGF2
FGF23
FGF3
FGF8
FGF9
FGFR1
FGFR2
FGFR3
FGFR4
FGFRL1
FGG
FH
FHIT
FHL1
FHL2
FIG4
FIGLA
FIP1L1
FKBP10
FKBP14
FKBP1A
FKBP4
FKBP5
FKBP6
FKBP8
FKRP
FKTN
FLCN
FLG
FLI1
FLNA
FLNB
FLNC
FLOT1
FLT1
FLT3
FLT4
FLVCR1
FLVCR2
FMN1
FMN2
FMO1
FMO2
FMO3
FMO4
FMO5
FMOD
FMR1
FN1
FN3K
FNTB
FOLH1
FOLR1
FOLR3
FOXA1
FOXA2
FOXA3
FOXC1
FOXC2
FOXD1
FOXD2
FOXD3
FOXE1
FOXE3
FOXF1
FOXF2
FOXG1
FOXH1
FOXI1
FOXI2
FOXI3
FOXJ1
FOXK1
FOXL2
FOXM1
FOXN1
FOXO1
FOXP1
FOXP2
FOXP3
FOXRED1
FPGS
FPGT-TNNI3K
FPR1
FPR2
FPR3
FRAS1
FREM1
FREM2
FREM3
FRK
FRMD5
FRMD7
FRMPD4
FRY
FRZB
FSBP
FSCB
FSCN2
FSHB
FSHR
FST
FSTL1
FTCD
FTHL17
FTO
FTSJ1
FUCA1
FUS
FUT1
FUT2
FUT3
FUT5
FUT6
FUT7
FUT8
FUZ
FXN
FXYD2
FXYD6-FXYD2
FYCO1
FZD3
FZD4
FZD6
FZD9
G6PC
G6PC2
G6PC3
G6PD
GAA
GABARAPL1
GABBR1
GABRA1
GABRA2
GABRA6
GABRB3
GABRD
GABRG1
GABRG2
GABRR1
GABRR2
GAD1
GAD2
GADD45A
GAK
GAL3ST1
GAL3ST2
GAL3ST3
GAL3ST4
GALC
GALE
GALK1
GALNS
GALNT11
GALNT12
GALNT13
GALNT14
GALNT2
GALNT3
GALNT5
GALNT6
GALNT7
GALNT8
GALNT9
GALNTL6
GALT
GAMT
GAN
GAP43
GARS
GAS1
GAS2L2
GATA1
GATA2
GATA3
GATA4
GATA5
GATA6
GATAD1
GATM
GBA
GBE1
GBGT1
GC
GCDH
GCGR
GCH1
GCK
GCKR
GCLC
GCLM
GCM2
GCNT1
GCNT2
GDAP1
GDF1
GDF3
GDF5
GDF6
GDF9
GDI1
GDNF
GFAP
GFER
GFI1
GFI1B
GFM1
GFPT1
GFRA1
GFRA2
GGCX
GGH
GH1
GH2
GHR
GHRH
GHRHR
GHRL
GHSR
GIF
GIGYF2
GIMAP8
GIP
GIPC3
GIPR
GIT1
GJA3
GJA5
GJA8
GJB1
GJB2
GJB3
GJB4
GJB6
GJC2
GJC3
GK
GLA
GLB1
GLCCI1
GLDC
GLE1
GLI2
GLI3
GLIS2
GLIS3
GLMN
GLO1
GLP1R
GLRA1
GLRB
GLRX5
GLUL
GLYCTK
GM2A
GMDS
GMPS
GNAI2
GNAI3
GNAQ
GNAS
GNAT1
GNAT2
GNB1L
GNB3
GNE
GNG7
GNMT
GNPAT
GNPTAB
GNPTG
GNRH1
GNRHR
GNS
GOLGA3
GOLGA5
GOLGA6L10
GOLGA6L9
GON4L
GOPC
GORAB
GOSR2
GOT1
GP1BA
GP1BB
GP6
GP9
GPAM
GPATCH8
GPBAR1
GPC3
GPC4
GPC6
GPD1
GPD1L
GPD2
GPHN
GPI
GPIHBP1
GPNMB
GPR1
GPR12
GPR132
GPR139
GPR143
GPR179
GPR37
GPR56
GPR98
GPS1
GPSM2
GPT
GRB10
GREM1
GRHL1
GRHL2
GRHPR
GRIA1
GRIA2
GRIA3
GRIA4
GRID1
GRID2
GRIK1
GRIK2
GRIK4
GRIN1
GRIN2A
GRIN2B
GRIN3A
GRIP1
GRK1
GRK4
GRM1
GRM5
GRM6
GRM7
GRN
GRPR
GRXCR1
GSC
GSE1
GSN
GSPT1
GSPT2
GSR
GSS
GSTA1
GSTA2
GSTA3
GSTA5
GSTM1
GSTM3
GSTO1
GSTP1
GSTT1
GSTZ1
GTF2H5
GTF2I
GTF2IRD1
GTF2IRD2
GTF2IRD2B
GUCA1A
GUCA1B
GUCY2C
GUCY2D
GUCY2F
GUSB
GYG1
GYG2
GYLTL1B
GYPA
GYPB
GYPC
GYPE
GYS1
GYS2
H6PD
HABP2
HACE1
HACL1
HADH
HADHA
HADHB
HAL
HAMP
HAND1
HAND2
HAPLN1
HARS
HARS2
HAVCR1
HAX1
HBB
HBD
HBE1
HBM
HCCS
HCFC1
HCN1
HCN2
HCN3
HCN4
HCRT
HCRTR2
HDAC4
HDAC6
HDAC8
HDAC9
HDC
HDGFRP2
HDLBP
HDX
HEATR2
HEPACAM
HEPH
HERC1
HES7
HESX1
HEXA
HEXB
HEY1
HEY2
HFE
HFE2
HGD
HGF
HGSNAT
HIBCH
HIF1A
HIGD2A
HINT1
HIP1
HIST1H2AE
HIST1H3F
HIST2H3A
HIST2H3C
HIST2H3D
HIST3H3
HK1
HK2
HLA-A
HLA-B
HLA-C
HLA-DPA1
HLA-DPB1
HLA-DQA1
HLA-DQA2
HLA-DQB1
HLA-DQB2
HLA-DRB1
HLA-DRB5
HLA-F
HLA-G
HLCS
HLX
HMBS
HMCN1
HMGA2
HMGCL
HMGCR
HMGCS2
HMHA1
HMMR
HMOX1
HMX1
HMX2
HMX3
HNF1A
HNF1B
HNF4A
[truncated: 2,900 more rows]
